# Supplementary material for: Melanocortin 1 receptor regulates cholesterol and bile acid metabolism in the liver
Source: eLife. 2023 Jul 25;12:e84782. doi: 10.7554/eLife.84782 (PMC10368426; doi:10.7554/eLife.84782)
Supplement: Figure 1—source data 1. [file elife-84782-fig1-data1.zip]

Archive with 13 entries (12 files):
- Figure 1D_vinculin_labeled.tiff
- __MACOSX/
- __MACOSX/._Figure 1D_vinculin_labeled.tiff
- Figure 1D_MC1-R.tiff
- __MACOSX/._Figure 1D_MC1-R.tiff
- Figure 1D_MC1-R_labeled.tiff
- __MACOSX/._Figure 1D_MC1-R_labeled.tiff
- Figure 1D_vinculin.tiff
- __MACOSX/._Figure 1D_vinculin.tiff
- Figure 1F_labelled.tiff
- __MACOSX/._Figure 1F_labelled.tiff
- Figure 1F.tiff
- __MACOSX/._Figure 1F.tiff
