# Supplementary material for: Melanocortin 1 receptor regulates cholesterol and bile acid metabolism in the liver
Source: eLife. 2023 Jul 25;12:e84782. doi: 10.7554/eLife.84782 (PMC10368426; doi:10.7554/eLife.84782)
Supplement: Figure 1—figure supplement 3—source data 1. [file elife-84782-fig1-figsupp3-data1.zip]

Archive with 9 entries (8 files):
- Figure S3A_vinculin.tiff
- __MACOSX/
- __MACOSX/._Figure S3A_vinculin.tiff
- Figure S3A_MC1R.tif
- __MACOSX/._Figure S3A_MC1R.tif
- Figure S3A_vinculin_labelled.tiff
- __MACOSX/._Figure S3A_vinculin_labelled.tiff
- Figure S3A_MC1R_labeled.tiff
- __MACOSX/._Figure S3A_MC1R_labeled.tiff
