# Supplementary material for: Melanocortin 1 receptor regulates cholesterol and bile acid metabolism in the liver
Source: eLife. 2023 Jul 25;12:e84782. doi: 10.7554/eLife.84782 (PMC10368426; doi:10.7554/eLife.84782)
Supplement: Figure 2—source data 1. [file elife-84782-fig2-data1.zip]

Archive with 17 entries (16 files):
- Figure 2F_DHCR7_labelled.tiff
- __MACOSX/
- __MACOSX/._Figure 2F_DHCR7_labelled.tiff
- Figure 2F_HMGCR_labelled.tiff
- __MACOSX/._Figure 2F_HMGCR_labelled.tiff
- Figure 2F_SREBP2.tiff
- __MACOSX/._Figure 2F_SREBP2.tiff
- Figure 2F_SREBP2_labelled.tiff
- __MACOSX/._Figure 2F_SREBP2_labelled.tiff
- Figure 2F_DHCR7.tiff
- __MACOSX/._Figure 2F_DHCR7.tiff
- Figure 2F_HMGCR.tiff
- __MACOSX/._Figure 2F_HMGCR.tiff
- Figure 2F_vinculin.tiff
- __MACOSX/._Figure 2F_vinculin.tiff
- Figure 2F_vinculin_labelled.tiff
- __MACOSX/._Figure 2F_vinculin_labelled.tiff
