# Supplementary material for: Melanocortin 1 receptor regulates cholesterol and bile acid metabolism in the liver
Source: eLife. 2023 Jul 25;12:e84782. doi: 10.7554/eLife.84782 (PMC10368426; doi:10.7554/eLife.84782)
Supplement: Figure 4—source data 1. [file elife-84782-fig4-data1.zip]

Archive with 17 entries (16 files):
- Fig4_CYP8B1_labeled.tiff
- __MACOSX/
- __MACOSX/._Fig4_CYP8B1_labeled.tiff
- Fig4_StAR_labeled.tiff
- __MACOSX/._Fig4_StAR_labeled.tiff
- Fig4_b-actin_labeled.tiff
- __MACOSX/._Fig4_b-actin_labeled.tiff
- Fig4_StAR.tiff
- __MACOSX/._Fig4_StAR.tiff
- Fig4_MRP4.tiff
- __MACOSX/._Fig4_MRP4.tiff
- Fig4_MRP4_labeled.tiff
- __MACOSX/._Fig4_MRP4_labeled.tiff
- Fig4_b-actin.tiff
- __MACOSX/._Fig4_b-actin.tiff
- Fig4_CYP8B1.tiff
- __MACOSX/._Fig4_CYP8B1.tiff
