# Supplementary material for: Melanocortin 1 receptor regulates cholesterol and bile acid metabolism in the liver
Source: eLife. 2023 Jul 25;12:e84782. doi: 10.7554/eLife.84782 (PMC10368426; doi:10.7554/eLife.84782)
Supplement: Figure 5—source data 1. [file elife-84782-fig5-data1.zip]

Archive with 61 entries (60 files):
- Figure 5J_b-actin_labelled.tif
- __MACOSX/
- __MACOSX/._Figure 5J_b-actin_labelled.tif
- Figure 5J LDLR_labeled.tiff
- __MACOSX/._Figure 5J LDLR_labeled.tiff
- Figure 5C_b-actin.tif
- __MACOSX/._Figure 5C_b-actin.tif
- Figure 5J DHCR7_labeled.tiff
- __MACOSX/._Figure 5J DHCR7_labeled.tiff
- Figure 5J_b-actin.tif
- __MACOSX/._Figure 5J_b-actin.tif
- Figure 5J_b-actin for SR-BI_labelled.tiff
- __MACOSX/._Figure 5J_b-actin for SR-BI_labelled.tiff
- Figure 5A_b-actin_R1_labelled.tiff
- __MACOSX/._Figure 5A_b-actin_R1_labelled.tiff
- Figure 5A_MC1-R_labeled.tiff
- __MACOSX/._Figure 5A_MC1-R_labeled.tiff
- Figure 5C_MC1R_labelled.tiff
- __MACOSX/._Figure 5C_MC1R_labelled.tiff
- Figure 5J HMGCR_labeled.tiff
- __MACOSX/._Figure 5J HMGCR_labeled.tiff
- Figure 5J_b-actin for LDLR_labelled.tiff
- __MACOSX/._Figure 5J_b-actin for LDLR_labelled.tiff
- Figure 5C_MC1-R.tif
- __MACOSX/._Figure 5C_MC1-R.tif
- Figure 5B_MC1-R_R1_labelled.tiff
- __MACOSX/._Figure 5B_MC1-R_R1_labelled.tiff
- Figure 5B_b-actin_R1.tif
- __MACOSX/._Figure 5B_b-actin_R1.tif
- Figure 5J HMGCR.tiff
- __MACOSX/._Figure 5J HMGCR.tiff
- Figure 5J_b-actin for LDLR.tiff
- __MACOSX/._Figure 5J_b-actin for LDLR.tiff
- Figure 5B_b-actin_labelled_R1.tiff
- __MACOSX/._Figure 5B_b-actin_labelled_R1.tiff
- Figure 5B_MC1-R_R1.tif
- __MACOSX/._Figure 5B_MC1-R_R1.tif
- Figure 5J_b-actin for HMGCR_labelled.tiff
- __MACOSX/._Figure 5J_b-actin for HMGCR_labelled.tiff
- Figure 5A_b-actin.tiff
- __MACOSX/._Figure 5A_b-actin.tiff
- Figure 5J_b-actin for DHCR7.tiff
- __MACOSX/._Figure 5J_b-actin for DHCR7.tiff
- Figure 5J_b-actin for DHCR7_labelled.tiff
- __MACOSX/._Figure 5J_b-actin for DHCR7_labelled.tiff
- Figure 5J SR-BI.tiff
- __MACOSX/._Figure 5J SR-BI.tiff
- Figure 5A_MC1-R_R1.tiff
- __MACOSX/._Figure 5A_MC1-R_R1.tiff
- Figure 5J DHCR7.tiff
- __MACOSX/._Figure 5J DHCR7.tiff
- Figure 5J LDLR.tiff
- __MACOSX/._Figure 5J LDLR.tiff
- Figure 5J SR-BI_labeled.tiff
- __MACOSX/._Figure 5J SR-BI_labeled.tiff
- Figure 5J_b-actin for HMGCR.tiff
- __MACOSX/._Figure 5J_b-actin for HMGCR.tiff
- Figure 5C_b-actin_labelled.tiff
- __MACOSX/._Figure 5C_b-actin_labelled.tiff
- Figure 5J_b-actin for SR-BI.tiff
- __MACOSX/._Figure 5J_b-actin for SR-BI.tiff
