# Supplementary material for: Melanocortin 1 receptor regulates cholesterol and bile acid metabolism in the liver
Source: eLife. 2023 Jul 25;12:e84782. doi: 10.7554/eLife.84782 (PMC10368426; doi:10.7554/eLife.84782)
Supplement: Figure 6—source data 1. [file elife-84782-fig6-data1.zip]

Archive with 17 entries (16 files):
- Figure 6E LDLR_B-actin.tiff
- __MACOSX/
- __MACOSX/._Figure 6E LDLR_B-actin.tiff
- Figure 6 E LDLR labelled.tiff
- __MACOSX/._Figure 6 E LDLR labelled.tiff
- Figure 6 E SRBI_B-actin labelled.tiff
- __MACOSX/._Figure 6 E SRBI_B-actin labelled.tiff
- Figure 6E SR-BI.tiff
- __MACOSX/._Figure 6E SR-BI.tiff
- Figure 6 E LDLR_B-actin labelled.tiff
- __MACOSX/._Figure 6 E LDLR_B-actin labelled.tiff
- Figure 6E SR-BI_B-actin.tiff
- __MACOSX/._Figure 6E SR-BI_B-actin.tiff
- Figure 6E LDLR.tiff
- __MACOSX/._Figure 6E LDLR.tiff
- Figure 6 E SRBI labelled.tiff
- __MACOSX/._Figure 6 E SRBI labelled.tiff
