# Supplementary material for: Melanocortin 1 receptor regulates cholesterol and bile acid metabolism in the liver
Source: eLife. 2023 Jul 25;12:e84782. doi: 10.7554/eLife.84782 (PMC10368426; doi:10.7554/eLife.84782)
Supplement: Figure 7—source data 1. [file elife-84782-fig7-data1.zip]

Archive with 9 entries (8 files):
- Figure 7D_p-AMPK_labelled.tiff
- __MACOSX/
- __MACOSX/._Figure 7D_p-AMPK_labelled.tiff
- Figure 7D Total AMPK_labeled.tiff
- __MACOSX/._Figure 7D Total AMPK_labeled.tiff
- Figure 7D_p-AMPK.tif
- __MACOSX/._Figure 7D_p-AMPK.tif
- Figure 7D_Total_AMPK.tif
- __MACOSX/._Figure 7D_Total_AMPK.tif
